# Supplementary material for: Inframe insertion and splice site variants in MFGE8 associate with protection against coronary atherosclerosis
Source: Commun Biol. 2022 Aug 17;5:802. doi: 10.1038/s42003-022-03552-0 (PMC9385630; doi:10.1038/s42003-022-03552-0)
Supplement: Supplementary file 2 — Supplementary Data 1 [file 42003_2022_3552_MOESM2_ESM.xlsx]

## Sheet: Figure2
Variable	Beta	SE	OR	Lower	Upper	P	AF	N_cases	N_controls	N
CHD										NA
FinnGen	-0.282	0.034	0.754274	0.705647	0.806251	1.63e-16	0.029	28598	222551	251149
EstBB	-0.189	0.146	0.827787	0.621786	1.10204	0.194	0.006	6564	178815	185379
BBJ	-0.301	0.061	0.740078	0.656679	0.834068	6.62e-07	0.012	29080	149646	178726
Meta-analysis	-0.283	0.029	0.75352	0.711884	0.79759	2.69e-22	-	64242	551012	615254
Meta-analysis without FinnGen	-0.284355	0.0562848	0.7525	0.6739	0.840266	4.37066e-07	-	35644	328461	364105
MI										NA
FinnGen	-0.299	0.045	0.741559	0.678955	0.809936	1.95e-11	0.029	14305	222551	236856
EstBB	-0.441	0.189	0.643393	0.444218	0.931872	0.0197	0.006	3110	190450	193560
BBJ	-0.26	0.078	0.771052	0.661742	0.898418	0.000928	0.012	14992	146214	161206
Meta-analysis	-0.295	0.038	0.744532	0.691094	0.802102	9.99e-15	-	32407	559215	591622
Meta-analysis without FinnGen	-0.286341	0.0721012	0.751006	0.652033	0.865002	7.14562e-05	-	18102	336664	354766

## Sheet: Figure3
TMEM200A
Variable	Beta	SE	OR	Lower	Upper	P	AF	N_cases	N_controls	N
CHD										NA
FinnGen	-0.361	0.06	0.697	0.62	0.784	1.91e-09	0.92	28598	222551	251149
UKBB	0.078	0.043	1.081	0.995	1.175	0.066	1.4	25054	318559	343613
EstBB	0.128	0.109	1.137	0.918	1.407	0.238	1.22	6564	178815	185379
Meta-analysis	-0.052	0.033	0.949	0.889	1.013	0.115	-	60216	719925	780141
Meta-analysis without FinnGen	0.085	0.04	1.088	1.006	1.177	0.034	-	31618	497374	528992
MI										NA
FinnGen	-0.268	0.075	0.765	0.66	0.886	0.0099	0.92	14305	222551	236856
UKBB	0.033	0.075	1.034	0.893	1.197	0.655	1.4	7530	335495	343025
EstBB	-0.081	0.137	0.922	0.705	1.206	0.557	1.22	3110	190450	193560
Meta-analysis	-0.113	0.049	0.893	0.811	0.984	0.023	-	24945	748496	773441
Meta-analysis without FinnGen	0.007	0.066	1.007	0.885	1.145	0.919	-	10640	525945	536585
FHL1
CHD										NA
FinnGen	-0.361	0.06	0.696979	0.61965	0.783958	1.91e-09	0.92	28598	222551	251149
UKBB	0.0783032	0.0425375	1.08145	0.994943	1.17548	0.0656514	1.4	25054	318559	343613
EstBB	0.128	0.109	1.13655	0.917925	1.40725	0.238	1.22	6564	178815	185379
Meta-analysis	-0.0524152	0.033282	0.948935	0.889009	1.0129	0.115284	-	60216	719925	780141
Meta-analysis without FinnGen	0.0847334	0.04	1.08843	1.00635	1.17719	0.0341465	-	31618	497374	528992
MI										NA
FinnGen	-0.268	0.075	0.764908	0.66034	0.886034	0.0099	0.92	14305	222551	236856
UKBB	0.0334192	0.0748974	1.03398	0.892812	1.19748	0.655452	1.4	7530	335495	343025
EstBB	-0.081	0.137	0.922194	0.705026	1.20625	0.557	1.22	3110	190450	193560
Meta-analysis	-0.112743	0.0494568	0.89338	0.810845	0.984316	0.0226295	-	24945	748496	773441
Meta-analysis without FinnGen	0.0067128	0.065787	1.00674	0.884945	1.14529	0.918726	-	10640	525945	536585

## Sheet: Figure6
Cohort	Beta	SE	Lower	Upper	P	N	AF
FINRISK	-1.84	0.81	-3.428	-0.252	0.0228	26666	0.64
GeneRISK	-0.35	0.95	-2.212	1.512	0.712	73 18	0.74
YFS	-0.3	1.63	-3.495	2.895	0.85	1934	0.6
EstBB	-2.3	0.81	-3.888	-0.712	0.00448	51380	0.21
UKBB	-3.02	3.92	-10.703	4.663	0.442	456102	0.013
Meta-analysis	-1.524	0.466	-2.438	-0.61	0.00108	536082	-

## Sheet: Supplementary_Figure12
Sub-types
Carrier-status	N	Prevalence	SE	Type
Carriers	163	0.570552	0.0387712	Acute coronary syndrome
Non-carriers	2910	0.653608	0.00882056	Acute coronary syndrome
Carriers	141	0.503546	0.0421065	Stabile CHD
Non-carriers	2582	0.609605	0.0096006	Stabile CHD
Carriers	81	0.135802	0.0380643	Other heart attack
Non-carriers	1175	0.142128	0.0101867	Other heart attack
Acute coronary syndrome
Carrier-status	N	Prevalence	SE	Type
Non-carriers	209	0.170752	0.0107556	Unstable Angina pectoris
Carriers	7	0.0909091	0.0327614	Unstable Angina pectoris
Non-carriers	1032	0.504152	0.0110509	NSTEMI
Carriers	50	0.416667	0.0450051	NSTEMI
Non-carriers	661	0.394391	0.0119378	STEMI
Carriers	36	0.339623	0.0459983	STEMI
